# Supplementary material for: Property database for single-element doping in ZnO obtained by automated first-principles calculations
Source: Sci Rep. 2017 Jan 23;7:40907. doi: 10.1038/srep40907 (PMC5256097; doi:10.1038/srep40907)
Supplement: Supplementary Dataset 1 [file srep40907-s2.xls]

## Sheet: Info.
Supplementary Dataset
Jounal	Scientific Reports
Title	Property database for single-element doping in ZnO obtained by automated first-principles calculations
Authors	Kanghoon Yim, Joohee Lee, Dongheon Lee, Miso Lee, Eunae Cho, Hyo Sug Lee, Ho-Hyun Nahm & Seungwu Han*

## Sheet: Doped-structures
Dopant	Type	Charge	POSCAR
Ag	I	0	[ZnO:Ag] 1.00000000000000 11.0452584680099992 -6.3770752953440004 0.0000000000000000 0.0000799736086412 12.7540120723299992 0.0000000000000000 0.0000000000000000 0.0000000000000000 10.2375706522600005 Zn O Ag 64 64 1 Selective dynamics Direct 0.0824526771567438 0.1662263385784536 0.1915396036265261 T T T 0.1658239775168784 0.0835076353706183 0.4410971414797697 T T T 0.3319410978742101 0.165568923…
Ag	SO	0	[ZnO:Ag] 1.00000000000000 11.0452584680099992 -6.3770752953440004 0.0000000000000000 0.0000799736086412 12.7540120723299992 0.0000000000000000 0.0000000000000000 0.0000000000000000 10.2375706522600005 Zn O Ag 64 63 1 Selective dynamics Direct 0.0828939072271370 0.1664469536136502 0.1890288059620801 T T T 0.1626346891481124 0.0803667547980723 0.4399727928586450 T T T 0.3299131333958807 0.160301111…
Ag	SZ	0	[ZnO:Ag] 1.00000000000000 11.0452584680099992 -6.3770752953440004 0.0000000000000000 0.0000799736086412 12.7540120723299992 0.0000000000000000 0.0000000000000000 0.0000000000000000 10.2375706522600005 Zn Ag O 63 1 64 Selective dynamics Direct 0.0833550353375759 0.1666775176688696 0.1903040765572362 T T T 0.1660930297333689 0.0830609908453826 0.4404217757752019 T T T 0.3321750083242165 0.164672609…
Al	I	0	[ZnO:Al] 1.00000000000000 11.0452584680099992 -6.3770752953440004 0.0000000000000000 0.0000799736086412 12.7540120723299992 0.0000000000000000 0.0000000000000000 0.0000000000000000 10.2375706522600005 Zn O Al 64 64 1 Selective dynamics Direct 0.0830720218572014 0.1665360109286824 0.1911092919512475 T T T 0.1657133882045178 0.0833681999876820 0.4416216498422442 T T T 0.3319122437069871 0.165483508…
Al	SZ	0	[ZnO:Al] 1.00000000000000 11.0452584680099992 -6.3770752953440004 0.0000000000000000 0.0000799736086412 12.7540120723299992 0.0000000000000000 0.0000000000000000 0.0000000000000000 10.2375706522600005 Zn Al O 63 1 64 Selective dynamics Direct 0.0831546350964345 0.1665773175483025 0.1905302686477626 T T T 0.1662466013763719 0.0830582927787589 0.4400390304950719 T T T 0.3331816199214614 0.166468105…
As	I	0	[ZnO:As] 1.00000000000000 11.0452584680099992 -6.3770752953440004 0.0000000000000000 0.0000799736086412 12.7540120723299992 0.0000000000000000 0.0000000000000000 0.0000000000000000 10.2375706522600005 Zn O As 64 64 1 Selective dynamics Direct 0.0432123699459766 0.1466061849730700 0.1310851831813425 T T T 0.1615395151550094 0.0778400780033527 0.5289377554062316 T T T 0.3496074166859248 0.173153612…
As	SO	0	[ZnO:As] 1.00000000000000 11.0452584680099992 -6.3770752953440004 0.0000000000000000 0.0000799736086412 12.7540120723299992 0.0000000000000000 0.0000000000000000 0.0000000000000000 10.2375706522600005 Zn O As 64 63 1 Selective dynamics Direct 0.0831278875215760 0.1665639437608697 0.1891129953227548 T T T 0.1611608174978305 0.0790479230172422 0.4397817789776402 T T T 0.3300931685035421 0.160677441…
As	SZ	0	[ZnO:As] 1.00000000000000 11.0452584680099992 -6.3770752953440004 0.0000000000000000 0.0000799736086412 12.7540120723299992 0.0000000000000000 0.0000000000000000 0.0000000000000000 10.2375706522600005 Zn As O 63 1 64 Selective dynamics Direct 0.0830787998730025 0.1665393999365830 0.1907913264201640 T T T 0.1652880098233181 0.0824966360619474 0.4399152921184133 T T T 0.3324993175452209 0.165078253…
Au	I	0	[ZnO:Au] 1.00000000000000 11.0452584680099992 -6.3770752953440004 0.0000000000000000 0.0000799736086412 12.7540120723299992 0.0000000000000000 0.0000000000000000 0.0000000000000000 10.2375706522600005 Zn O Au 64 64 1 Selective dynamics Direct 0.0824584145103282 0.1662292072552458 0.1909280099430384 T T T 0.1649279661977109 0.0838840345478255 0.4407505408313518 T T T 0.3315164734196821 0.165916841…
Au	SO	0	[ZnO:Au] 1.00000000000000 11.0452584680099992 -6.3770752953440004 0.0000000000000000 0.0000799736086412 12.7540120723299992 0.0000000000000000 0.0000000000000000 0.0000000000000000 10.2375706522600005 Zn O Au 64 63 1 Selective dynamics Direct 0.0829356563580359 0.1664678281790996 0.1892431781609535 T T T 0.1609143977206826 0.0786580028434985 0.4400803017216369 T T T 0.3302502802417833 0.160534835…
Au	SZ	0	[ZnO:Au] 1.00000000000000 11.0452584680099992 -6.3770752953440004 0.0000000000000000 0.0000799736086412 12.7540120723299992 0.0000000000000000 0.0000000000000000 0.0000000000000000 10.2375706522600005 Zn Au O 63 1 64 Selective dynamics Direct 0.0833134197125183 0.1666567098563409 0.1904682658701714 T T T 0.1656804571959957 0.0826470884118750 0.4408453769875602 T T T 0.3316777235542422 0.163996500…
B	I	0	[ZnO:B] 1.00000000000000 11.0452584680099992 -6.3770752953440004 0.0000000000000000 0.0000799736086412 12.7540120723299992 0.0000000000000000 0.0000000000000000 0.0000000000000000 10.2375706522600005 Zn O B 64 64 1 Selective dynamics Direct 0.0736429189278239 0.1618214594639972 0.1882337684015896 T T T 0.1452454295661255 0.0717233619310804 0.4357992964001907 T T T 0.3205253482958573 0.15632438903…
B	SZ	0	[ZnO:B] 1.00000000000000 11.0452584680099992 -6.3770752953440004 0.0000000000000000 0.0000799736086412 12.7540120723299992 0.0000000000000000 0.0000000000000000 0.0000000000000000 10.2375706522600005 Zn B O 63 1 64 Selective dynamics Direct 0.0834257682270921 0.1667128841136278 0.1902795518716267 T T T 0.1669230569365466 0.0834396367263913 0.4400636986740799 T T T 0.3344626606044509 0.16872910316…
B	split	0	[ZnO:B] 1.00000000000000 11.0452584680099992 -6.3770752953440004 0.0000000000000000 0.0000799736086412 12.7540120723299992 0.0000000000000000 0.0000000000000000 0.0000000000000000 10.2375706522600005 Zn O B 64 64 1 Selective dynamics Direct 0.0799409261436736 0.1649704630719149 0.1888522222566678 T T T 0.1595152964143500 0.0789453829943688 0.4385198610840736 T T T 0.3270435491308246 0.15965992747…
Ba	I	0	[ZnO:Ba] 1.00000000000000 11.0452584680099992 -6.3770752953440004 0.0000000000000000 0.0000799736086412 12.7540120723299992 0.0000000000000000 0.0000000000000000 0.0000000000000000 10.2375706522600005 Zn O Ba 64 64 1 Selective dynamics Direct 0.0826089148462584 0.1663044574232109 0.1923685079255492 T T T 0.1659925897662171 0.0835519689721203 0.4418418578429281 T T T 0.3321821341741419 0.165484834…
Ba	SZ	0	[ZnO:Ba] 1.00000000000000 11.0452584680099992 -6.3770752953440004 0.0000000000000000 0.0000799736086412 12.7540120723299992 0.0000000000000000 0.0000000000000000 0.0000000000000000 10.2375706522600005 Zn Ba O 63 1 64 Selective dynamics Direct 0.0834039342762647 0.1667019671382141 0.1912785871437729 T T T 0.1661755208393144 0.0832189767018179 0.4415953036493165 T T T 0.3303452782956788 0.161238682…
Be	I	0	[ZnO:Be] 1.00000000000000 11.0452584680099992 -6.3770752953440004 0.0000000000000000 0.0000799736086412 12.7540120723299992 0.0000000000000000 0.0000000000000000 0.0000000000000000 10.2375706522600005 Zn O Be 64 64 1 Selective dynamics Direct 0.0827761264697533 0.1663880632349583 0.1910341772745075 T T T 0.1657071430093434 0.0830798512680010 0.4414924391750712 T T T 0.3323257892403710 0.165950358…
Be	SZ	0	[ZnO:Be] 1.00000000000000 11.0452584680099992 -6.3770752953440004 0.0000000000000000 0.0000799736086412 12.7540120723299992 0.0000000000000000 0.0000000000000000 0.0000000000000000 10.2375706522600005 Zn Be O 63 1 64 Selective dynamics Direct 0.0834994972071325 0.1667497486036479 0.1904392167100255 T T T 0.1673583708725452 0.0837656923279662 0.4405573352017119 T T T 0.3343843590018775 0.168397565…
Bi	I	0	[ZnO:Bi] 1.00000000000000 11.0452584680099992 -6.3770752953440004 0.0000000000000000 0.0000799736086412 12.7540120723299992 0.0000000000000000 0.0000000000000000 0.0000000000000000 10.2375706522600005 Zn O Bi 64 64 1 Selective dynamics Direct 0.0170165561996049 0.1335082780998912 0.1286178451394610 T T T 0.1857503921713395 0.0589429091928615 0.4701944261817559 T T T 0.3513910651602817 0.160785501…
Bi	SZ	0	[ZnO:Bi] 1.00000000000000 11.0452584680099992 -6.3770752953440004 0.0000000000000000 0.0000799736086412 12.7540120723299992 0.0000000000000000 0.0000000000000000 0.0000000000000000 10.2375706522600005 Zn Bi O 63 1 64 Selective dynamics Direct 0.0830623793922272 0.1665311896961953 0.1910223314462843 T T T 0.1653207447714012 0.0826085042586190 0.4404950457764433 T T T 0.3312714688292036 0.162859462…
Br	I	0	[ZnO:Br] 1.00000000000000 11.0452584680099992 -6.3770752953440004 0.0000000000000000 0.0000799736086412 12.7540120723299992 0.0000000000000000 0.0000000000000000 0.0000000000000000 10.2375706522600005 Zn O Br 64 64 1 Selective dynamics Direct 0.0804060985745301 0.1652030492873467 0.1683396087681537 T T T 0.1722972536577246 0.0863100105145915 0.5105477132376378 T T T 0.3328916063738527 0.156288379…
Br	SO	0	[ZnO:Br] 1.00000000000000 11.0452584680099992 -6.3770752953440004 0.0000000000000000 0.0000799736086412 12.7540120723299992 0.0000000000000000 0.0000000000000000 0.0000000000000000 10.2375706522600005 Zn O Br 64 63 1 Selective dynamics Direct 0.0828907050357151 0.1664453525179393 0.1898190990096307 T T T 0.1611736185317277 0.0785447670821050 0.4404479662214711 T T T 0.3305456744044014 0.161291687…
Br	split	0	[ZnO:Br] 1.00000000000000 11.0452584680099992 -6.3770752953440004 0.0000000000000000 0.0000799736086412 12.7540120723299992 0.0000000000000000 0.0000000000000000 0.0000000000000000 10.2375706522600005 Zn O Br 64 64 1 Selective dynamics Direct 0.0841837245573465 0.1670918622787550 0.1897626869961096 T T T 0.1632395243748269 0.0812113164905898 0.4410666621520137 T T T 0.3340487681527102 0.164521314…
C	I	0	[ZnO:C] 1.00000000000000 11.0452584680099992 -6.3770752953440004 0.0000000000000000 0.0000799736086412 12.7540120723299992 0.0000000000000000 0.0000000000000000 0.0000000000000000 10.2375706522600005 Zn O C 64 64 1 Selective dynamics Direct 0.0779823760832403 0.1639911880417054 0.1903573328340354 T T T 0.1416990895530301 0.0733002091879876 0.4353578832046274 T T T 0.3310014385474381 0.16509645754…
C	SO	0	[ZnO:C] 1.00000000000000 11.0452584680099992 -6.3770752953440004 0.0000000000000000 0.0000799736086412 12.7540120723299992 0.0000000000000000 0.0000000000000000 0.0000000000000000 10.2375706522600005 Zn O C 64 63 1 Selective dynamics Direct 0.0831438776033440 0.1665719388017537 0.1899404076883389 T T T 0.1647320225381240 0.0821185599663222 0.4397413817497959 T T T 0.3327058906904048 0.16566178670…
C	SZ	0	[ZnO:C] 1.00000000000000 11.0452584680099992 -6.3770752953440004 0.0000000000000000 0.0000799736086412 12.7540120723299992 0.0000000000000000 0.0000000000000000 0.0000000000000000 10.2375706522600005 Zn C O 63 1 64 Selective dynamics Direct 0.0831145650572085 0.1665572825286859 0.1901461415098530 T T T 0.1657851026043886 0.0826849022466317 0.4393358392896222 T T T 0.3339435640555051 0.16806145724…
C	split	0	[ZnO:C] 1.00000000000000 11.0452584680099992 -6.3770752953440004 0.0000000000000000 0.0000799736086412 12.7540120723299992 0.0000000000000000 0.0000000000000000 0.0000000000000000 10.2375706522600005 Zn O C 64 64 1 Selective dynamics Direct 0.0832159147030153 0.1669542336725852 0.1899821558700638 T T T 0.1604480519489027 0.0782302337130120 0.4409323332213896 T T T 0.3321634732981446 0.16296309808…
Ca	I	0	[ZnO:Ca] 1.00000000000000 11.0452584680099992 -6.3770752953440004 0.0000000000000000 0.0000799736086412 12.7540120723299992 0.0000000000000000 0.0000000000000000 0.0000000000000000 10.2375706522600005 Zn O Ca 64 64 1 Selective dynamics Direct 0.0668867410408990 0.1584433705205312 0.1441553849621525 T T T 0.1595423725896455 0.0681198482584822 0.5367470877844892 T T T 0.3390742172364792 0.162515745…
Ca	SZ	0	[ZnO:Ca] 1.00000000000000 11.0452584680099992 -6.3770752953440004 0.0000000000000000 0.0000799736086412 12.7540120723299992 0.0000000000000000 0.0000000000000000 0.0000000000000000 10.2375706522600005 Zn Ca O 63 1 64 Selective dynamics Direct 0.0832483963592169 0.1666241981796902 0.1906807290057404 T T T 0.1662233288536968 0.0831818429573172 0.4406653008362791 T T T 0.3321607918550685 0.164460905…
Cd	I	0	[ZnO:Cd] 1.00000000000000 11.0452584680099992 -6.3770752953440004 0.0000000000000000 0.0000799736086412 12.7540120723299992 0.0000000000000000 0.0000000000000000 0.0000000000000000 10.2375706522600005 Zn O Cd 64 64 1 Selective dynamics Direct 0.0651678654203623 0.1575839327102664 0.1434357597169939 T T T 0.1627316691734587 0.0712066106417281 0.5326419673007308 T T T 0.3399104943629530 0.164669374…
Cd	SZ	0	[ZnO:Cd] 1.00000000000000 11.0452584680099992 -6.3770752953440004 0.0000000000000000 0.0000799736086412 12.7540120723299992 0.0000000000000000 0.0000000000000000 0.0000000000000000 10.2375706522600005 Zn Cd O 63 1 64 Selective dynamics Direct 0.0831943020026980 0.1665971510014307 0.1903267640963655 T T T 0.1659990813214386 0.0829608364771160 0.4402729482442376 T T T 0.3322187687263622 0.164845770…
Cl	I	0	[ZnO:Cl] 1.00000000000000 11.0452584680099992 -6.3770752953440004 0.0000000000000000 0.0000799736086412 12.7540120723299992 0.0000000000000000 0.0000000000000000 0.0000000000000000 10.2375706522600005 Zn O Cl 64 64 1 Selective dynamics Direct 0.0825330501768701 0.1662665250885167 0.1896545317596180 T T T 0.1590672183654510 0.0781090484684841 0.4436620331156421 T T T 0.3305072118355379 0.162498787…
Cl	SO	0	[ZnO:Cl] 1.00000000000000 11.0452584680099992 -6.3770752953440004 0.0000000000000000 0.0000799736086412 12.7540120723299992 0.0000000000000000 0.0000000000000000 0.0000000000000000 10.2375706522600005 Zn O Cl 64 63 1 Selective dynamics Direct 0.0828420092489998 0.1664210046245815 0.1899819649461960 T T T 0.1621322924464009 0.0793446054814079 0.4403599694602146 T T T 0.3311326199500756 0.162532014…
Co	I	0	[ZnO:Co] 1.00000000000000 11.0452584680099992 -6.3770752953440004 0.0000000000000000 0.0000799736086412 12.7540120723299992 0.0000000000000000 0.0000000000000000 0.0000000000000000 10.2375706522600005 Zn O Co 64 64 1 Selective dynamics Direct 0.0762670863441244 0.1631335431721510 0.1838893462373221 T T T 0.1569257150505194 0.0648918817978625 0.4533611626232030 T T T 0.3358581409883215 0.163000699…
Co	SZ	0	[ZnO:Co] 1.00000000000000 11.0452584680099992 -6.3770752953440004 0.0000000000000000 0.0000799736086412 12.7540120723299992 0.0000000000000000 0.0000000000000000 0.0000000000000000 10.2375706522600005 Zn Co O 63 1 64 Selective dynamics Direct 0.0833379951249995 0.1666689975625815 0.1904372556422089 T T T 0.1666060292685074 0.0832866723556620 0.4403286275121161 T T T 0.3332283855415241 0.166474909…
Cr	I	0	[ZnO:Cr] 1.00000000000000 11.0452584680099992 -6.3770752953440004 0.0000000000000000 0.0000799736086412 12.7540120723299992 0.0000000000000000 0.0000000000000000 0.0000000000000000 10.2375706522600005 Zn O Cr 64 64 1 Selective dynamics Direct 0.0736521163388648 0.1618260581695106 0.1804797591007876 T T T 0.1521116046611606 0.0535272885595494 0.4559640832787116 T T T 0.3375876536987664 0.161076970…
Cr	SZ	0	[ZnO:Cr] 1.00000000000000 11.0452584680099992 -6.3770752953440004 0.0000000000000000 0.0000799736086412 12.7540120723299992 0.0000000000000000 0.0000000000000000 0.0000000000000000 10.2375706522600005 Zn Cr O 63 1 64 Selective dynamics Direct 0.0831418472720742 0.1665709236361224 0.1904193425867717 T T T 0.1661841707965408 0.0830980631257958 0.4404204433542986 T T T 0.3327555107086653 0.165630134…
Cs	I	0	[ZnO:Cs] 1.00000000000000 11.0452584680099992 -6.3770752953440004 0.0000000000000000 0.0000799736086412 12.7540120723299992 0.0000000000000000 0.0000000000000000 0.0000000000000000 10.2375706522600005 Zn O Cs 64 64 1 Selective dynamics Direct 0.0828649058721084 0.1664324529361395 0.1907632974812130 T T T 0.1658995290773730 0.0830699158688884 0.4401591037487268 T T T 0.3326079612597825 0.165581032…
Cs	SZ	0	[ZnO:Cs] 1.00000000000000 11.0452584680099992 -6.3770752953440004 0.0000000000000000 0.0000799736086412 12.7540120723299992 0.0000000000000000 0.0000000000000000 0.0000000000000000 10.2375706522600005 Zn Cs O 63 1 64 Selective dynamics Direct 0.0834086795591647 0.1667043397796640 0.1912167544965067 T T T 0.1660024419196527 0.0830993972943998 0.4413459596312151 T T T 0.3296249364315777 0.160452471…
Cu	I	0	[ZnO:Cu] 1.00000000000000 11.0452584680099992 -6.3770752953440004 0.0000000000000000 0.0000799736086412 12.7540120723299992 0.0000000000000000 0.0000000000000000 0.0000000000000000 10.2375706522600005 Zn O Cu 64 64 1 Selective dynamics Direct 0.0720222782187960 0.1610111391094833 0.1813097996416602 T T T 0.1608937455714852 0.0724149949162225 0.4522969503004006 T T T 0.3382228635768811 0.161008202…
Cu	SO	0	[ZnO:Cu] 1.00000000000000 11.0452584680099992 -6.3770752953440004 0.0000000000000000 0.0000799736086412 12.7540120723299992 0.0000000000000000 0.0000000000000000 0.0000000000000000 10.2375706522600005 Zn O Cu 64 63 1 Selective dynamics Direct 0.0829566033420832 0.1664783016711269 0.1891459586305189 T T T 0.1636299064982296 0.0812266984440555 0.4398625410584742 T T T 0.3305276686901948 0.161553472…
Cu	SZ	0	[ZnO:Cu] 1.00000000000000 11.0452584680099992 -6.3770752953440004 0.0000000000000000 0.0000799736086412 12.7540120723299992 0.0000000000000000 0.0000000000000000 0.0000000000000000 10.2375706522600005 Zn Cu O 63 1 64 Selective dynamics Direct 0.0833594055880056 0.1666797027940845 0.1904612165071242 T T T 0.1666644889194302 0.0833448499585145 0.4402728686992532 T T T 0.3332567625797864 0.166536387…
F	I	0	[ZnO:F] 1.00000000000000 11.0452584680099992 -6.3770752953440004 0.0000000000000000 0.0000799736086412 12.7540120723299992 0.0000000000000000 0.0000000000000000 0.0000000000000000 10.2375706522600005 Zn O F 64 64 1 Selective dynamics Direct 0.0829332960875155 0.1664666480438430 0.1884361287949398 T T T 0.1659381521139892 0.0829681089684040 0.4381297100053943 T T T 0.3322594971318752 0.16530103734…
F	SO	0	[ZnO:F] 1.00000000000000 11.0452584680099992 -6.3770752953440004 0.0000000000000000 0.0000799736086412 12.7540120723299992 0.0000000000000000 0.0000000000000000 0.0000000000000000 10.2375706522600005 Zn O F 64 63 1 Selective dynamics Direct 0.0832144816360034 0.1666072408180835 0.1902625001215135 T T T 0.1649486761673638 0.0816928173260951 0.4403534476137086 T T T 0.3327438588476475 0.16527827200…
F	split	0	[ZnO:F] 1.00000000000000 11.0452584680099992 -6.3770752953440004 0.0000000000000000 0.0000799736086412 12.7540120723299992 0.0000000000000000 0.0000000000000000 0.0000000000000000 10.2375706522600005 Zn O F 64 64 1 Selective dynamics Direct 0.0822898970835481 0.1661449485418486 0.1896969726416652 T T T 0.1620603366054545 0.0799200768242080 0.4400195944610115 T T T 0.3293020841502933 0.15930062774…
Fe	I	0	[ZnO:Fe] 1.00000000000000 11.0452584680099992 -6.3770752953440004 0.0000000000000000 0.0000799736086412 12.7540120723299992 0.0000000000000000 0.0000000000000000 0.0000000000000000 10.2375706522600005 Zn O Fe 64 64 1 Selective dynamics Direct 0.0778556677686613 0.1639278338844124 0.1793085985179997 T T T 0.1529361940504926 0.0593167871153005 0.4471680017153306 T T T 0.3402673451618942 0.163384597…
Fe	SZ	0	[ZnO:Fe] 1.00000000000000 11.0452584680099992 -6.3770752953440004 0.0000000000000000 0.0000799736086412 12.7540120723299992 0.0000000000000000 0.0000000000000000 0.0000000000000000 10.2375706522600005 Zn Fe O 63 1 64 Selective dynamics Direct 0.0831616757345287 0.1665808378673461 0.1904646621647204 T T T 0.1659673669961597 0.0828668006044395 0.4399561465925370 T T T 0.3328409340970055 0.165842071…
Ga	I	0	[ZnO:Ga] 1.00000000000000 11.0452584680099992 -6.3770752953440004 0.0000000000000000 0.0000799736086412 12.7540120723299992 0.0000000000000000 0.0000000000000000 0.0000000000000000 10.2375706522600005 Zn O Ga 64 64 1 Selective dynamics Direct 0.0585901287012543 0.1542950643507124 0.1441538898537814 T T T 0.1675857251479217 0.0823834234138228 0.5112922259900241 T T T 0.3410676055419541 0.162879017…
Ga	SZ	0	[ZnO:Ga] 1.00000000000000 11.0452584680099992 -6.3770752953440004 0.0000000000000000 0.0000799736086412 12.7540120723299992 0.0000000000000000 0.0000000000000000 0.0000000000000000 10.2375706522600005 Zn Ga O 63 1 64 Selective dynamics Direct 0.0831707949079016 0.1665853974540326 0.1904008536424079 T T T 0.1660684078755143 0.0829374664730553 0.4400040050830841 T T T 0.3329324656231579 0.165979349…
Ge	I	0	[ZnO:Ge] 1.00000000000000 11.0452584680099992 -6.3770752953440004 0.0000000000000000 0.0000799736086412 12.7540120723299992 0.0000000000000000 0.0000000000000000 0.0000000000000000 10.2375706522600005 Zn O Ge 64 64 1 Selective dynamics Direct 0.0544192795087108 0.1522096397544407 0.1399257869979006 T T T 0.1656948046452741 0.0816662953981173 0.5181383861424975 T T T 0.3444726686615587 0.161945500…
Ge	SO	0	[ZnO:Ge] 1.00000000000000 11.0452584680099992 -6.3770752953440004 0.0000000000000000 0.0000799736086412 12.7540120723299992 0.0000000000000000 0.0000000000000000 0.0000000000000000 10.2375706522600005 Zn O Ge 64 63 1 Selective dynamics Direct 0.0829034823466600 0.1664517411734117 0.1890573499517782 T T T 0.1605400758024996 0.0784713026173190 0.4398652434719044 T T T 0.3302498836154484 0.160518033…
Ge	SZ	0	[ZnO:Ge] 1.00000000000000 11.0452584680099992 -6.3770752953440004 0.0000000000000000 0.0000799736086412 12.7540120723299992 0.0000000000000000 0.0000000000000000 0.0000000000000000 10.2375706522600005 Zn Ge O 63 1 64 Selective dynamics Direct 0.0829173842752178 0.1664586921376906 0.1905256294251606 T T T 0.1651429954000749 0.0823050409023441 0.4396016970800788 T T T 0.3323744115361216 0.165168400…
H	I	0	[ZnO:H] 1.00000000000000 11.0452584680099992 -6.3770752953440004 0.0000000000000000 0.0000799736086412 12.7540120723299992 0.0000000000000000 0.0000000000000000 0.0000000000000000 10.2375706522600005 Zn O H 64 64 1 Selective dynamics Direct 0.0834682963912351 0.1667341481956992 0.1904037021900686 T T T 0.1644796657305246 0.0810728601440043 0.4406405247272489 T T T 0.3328698852586952 0.16486729501…
H	SO	0	[ZnO:H] 1.00000000000000 11.0452584680099992 -6.3770752953440004 0.0000000000000000 0.0000799736086412 12.7540120723299992 0.0000000000000000 0.0000000000000000 0.0000000000000000 10.2375706522600005 Zn O H 64 63 1 Selective dynamics Direct 0.0831857801114454 0.1665928900558044 0.1903233011269847 T T T 0.1659292493088369 0.0826364130763273 0.4403944199872864 T T T 0.3330640912741460 0.16594022232…
H	SZ	0	[ZnO:H] 1.00000000000000 11.0452584680099992 -6.3770752953440004 0.0000000000000000 0.0000799736086412 12.7540120723299992 0.0000000000000000 0.0000000000000000 0.0000000000000000 10.2375706522600005 Zn H O 63 1 64 Selective dynamics Direct 0.0833148835599403 0.1666574417800518 0.1906156255976051 T T T 0.1661998344158264 0.0828777973079606 0.4410165489710091 T T T 0.3338504470951723 0.16726666015…
H	split	0	[ZnO:H] 1.00000000000000 11.0452584680099992 -6.3770752953440004 0.0000000000000000 0.0000799736086412 12.7540120723299992 0.0000000000000000 0.0000000000000000 0.0000000000000000 10.2375706522600005 Zn O H 64 64 1 Selective dynamics Direct 0.0832787141227919 0.1666393570614777 0.1890837723039405 T T T 0.1651608021222683 0.0820916997153726 0.4393701516176031 T T T 0.3314647721542675 0.16293730928…
Hf	I	0	[ZnO:Hf] 1.00000000000000 11.0452584680099992 -6.3770752953440004 0.0000000000000000 0.0000799736086412 12.7540120723299992 0.0000000000000000 0.0000000000000000 0.0000000000000000 10.2375706522600005 Zn O Hf 64 64 1 Selective dynamics Direct 0.0846824508371081 0.1673412254186358 0.1900766213867913 T T T 0.1685845086524225 0.0856683906649841 0.4403964923402023 T T T 0.3338955124899161 0.167355511…
Hf	SZ	0	[ZnO:Hf] 1.00000000000000 11.0452584680099992 -6.3770752953440004 0.0000000000000000 0.0000799736086412 12.7540120723299992 0.0000000000000000 0.0000000000000000 0.0000000000000000 10.2375706522600005 Zn Hf O 63 1 64 Selective dynamics Direct 0.0828728673454093 0.1664364336727863 0.1910115882798022 T T T 0.1649575946677469 0.0822966438153372 0.4398275558266461 T T T 0.3317249817405646 0.163841971…
Hg	I	0	[ZnO:Hg] 1.00000000000000 11.0452584680099992 -6.3770752953440004 0.0000000000000000 0.0000799736086412 12.7540120723299992 0.0000000000000000 0.0000000000000000 0.0000000000000000 10.2375706522600005 Zn O Hg 64 64 1 Selective dynamics Direct 0.0602896678422899 0.1551448339212231 0.1386754600680360 T T T 0.1658098461839466 0.0809209178854388 0.5335208027926734 T T T 0.3398195002761808 0.168348353…
Hg	SZ	0	[ZnO:Hg] 1.00000000000000 11.0452584680099992 -6.3770752953440004 0.0000000000000000 0.0000799736086412 12.7540120723299992 0.0000000000000000 0.0000000000000000 0.0000000000000000 10.2375706522600005 Zn Hg O 63 1 64 Selective dynamics Direct 0.0830468779781367 0.1665234389891501 0.1903666128251775 T T T 0.1657434269070336 0.0828427261613068 0.4403929118965272 T T T 0.3318950303681726 0.164215241…
I	I	0	[ZnO:I] 1.00000000000000 11.0452584680099992 -6.3770752953440004 0.0000000000000000 0.0000799736086412 12.7540120723299992 0.0000000000000000 0.0000000000000000 0.0000000000000000 10.2375706522600005 Zn O I 64 64 1 Selective dynamics Direct 0.0824978489211197 0.1662489244606415 0.1903656208445058 T T T 0.1640270407953403 0.0835468110995152 0.4401449050394980 T T T 0.3311750201460886 0.16575610679…
I	SO	0	[ZnO:I] 1.00000000000000 11.0452584680099992 -6.3770752953440004 0.0000000000000000 0.0000799736086412 12.7540120723299992 0.0000000000000000 0.0000000000000000 0.0000000000000000 10.2375706522600005 Zn O I 64 63 1 Selective dynamics Direct 0.0828920093561613 0.1664460046781624 0.1893797667967641 T T T 0.1597140721765366 0.0773976670899501 0.4403847153565398 T T T 0.3298625861884620 0.15965861015…
In	I	0	[ZnO:In] 1.00000000000000 11.0452584680099992 -6.3770752953440004 0.0000000000000000 0.0000799736086412 12.7540120723299992 0.0000000000000000 0.0000000000000000 0.0000000000000000 10.2375706522600005 Zn O In 64 64 1 Selective dynamics Direct 0.0572474022115514 0.1536237011058574 0.1337864728002088 T T T 0.1655318167925710 0.0777325636405615 0.5336175321094653 T T T 0.3412869519626490 0.164844271…
In	SZ	0	[ZnO:In] 1.00000000000000 11.0452584680099992 -6.3770752953440004 0.0000000000000000 0.0000799736086412 12.7540120723299992 0.0000000000000000 0.0000000000000000 0.0000000000000000 10.2375706522600005 Zn In O 63 1 64 Selective dynamics Direct 0.0829187021419570 0.1664593510710603 0.1905753238385439 T T T 0.1654762390488287 0.0826313325886959 0.4400464390664753 T T T 0.3319001077533431 0.164248678…
Ir	I	0	[ZnO:Ir] 1.00000000000000 11.0452584680099992 -6.3770752953440004 0.0000000000000000 0.0000799736086412 12.7540120723299992 0.0000000000000000 0.0000000000000000 0.0000000000000000 10.2375706522600005 Zn O Ir 64 64 1 Selective dynamics Direct 0.0794673399384528 0.1647336699693082 0.1809809827643451 T T T 0.1602077310533500 0.0540490220917463 0.4476066684773997 T T T 0.3355251217130867 0.156995215…
Ir	SZ	0	[ZnO:Ir] 1.00000000000000 11.0452584680099992 -6.3770752953440004 0.0000000000000000 0.0000799736086412 12.7540120723299992 0.0000000000000000 0.0000000000000000 0.0000000000000000 10.2375706522600005 Zn Ir O 63 1 64 Selective dynamics Direct 0.0833449453202429 0.1666724726602032 0.1902674470594682 T T T 0.1656343346834011 0.0825905007982550 0.4408232672886636 T T T 0.3321425022286847 0.164638649…
K	I	0	[ZnO:K] 1.00000000000000 11.0452584680099992 -6.3770752953440004 0.0000000000000000 0.0000799736086412 12.7540120723299992 0.0000000000000000 0.0000000000000000 0.0000000000000000 10.2375706522600005 Zn O K 64 64 1 Selective dynamics Direct 0.0828005803354806 0.1664002901678220 0.1919087626864213 T T T 0.1661514138163061 0.0835063541452433 0.4412889025808808 T T T 0.3325775164611948 0.16577471027…
K	SZ	0	[ZnO:K] 1.00000000000000 11.0452584680099992 -6.3770752953440004 0.0000000000000000 0.0000799736086412 12.7540120723299992 0.0000000000000000 0.0000000000000000 0.0000000000000000 10.2375706522600005 Zn K O 63 1 64 Selective dynamics Direct 0.0834405078222032 0.1667202539111833 0.1908156276365671 T T T 0.1663590340186081 0.0833354355201996 0.4410496897846743 T T T 0.3311543676226009 0.16278151421…
La	I	0	[ZnO:La] 1.00000000000000 11.0452584680099992 -6.3770752953440004 0.0000000000000000 0.0000799736086412 12.7540120723299992 0.0000000000000000 0.0000000000000000 0.0000000000000000 10.2375706522600005 Zn O La 64 64 1 Selective dynamics Direct 0.0821369454421866 0.1660684727211750 0.1922686296834255 T T T 0.1650159212110577 0.0830494264616283 0.4424165442059373 T T T 0.3311855574853006 0.164925858…
La	SZ	0	[ZnO:La] 1.00000000000000 11.0452584680099992 -6.3770752953440004 0.0000000000000000 0.0000799736086412 12.7540120723299992 0.0000000000000000 0.0000000000000000 0.0000000000000000 10.2375706522600005 Zn La O 63 1 64 Selective dynamics Direct 0.0830220533887345 0.1665110266944490 0.1912848233629989 T T T 0.1656086521308072 0.0828585934100008 0.4408714585064856 T T T 0.3308683442525527 0.162019118…
Li	I	0	[ZnO:Li] 1.00000000000000 11.0452584680099992 -6.3770752953440004 0.0000000000000000 0.0000799736086412 12.7540120723299992 0.0000000000000000 0.0000000000000000 0.0000000000000000 10.2375706522600005 Zn O Li 64 64 1 Selective dynamics Direct 0.0737130580579360 0.1618565290290462 0.1817862811152824 T T T 0.1599774138451505 0.0708911988549973 0.4503199865540473 T T T 0.3372185953634370 0.161852769…
Li	SZ	0	[ZnO:Li] 1.00000000000000 11.0452584680099992 -6.3770752953440004 0.0000000000000000 0.0000799736086412 12.7540120723299992 0.0000000000000000 0.0000000000000000 0.0000000000000000 10.2375706522600005 Zn Li O 63 1 64 Selective dynamics Direct 0.0834456008015249 0.1667228004008441 0.1903927368325673 T T T 0.1670287287361130 0.0836202180669792 0.4405656977058053 T T T 0.3335988251258630 0.167105912…
Mg	I	0	[ZnO:Mg] 1.00000000000000 11.0452584680099992 -6.3770752953440004 0.0000000000000000 0.0000799736086412 12.7540120723299992 0.0000000000000000 0.0000000000000000 0.0000000000000000 10.2375706522600005 Zn O Mg 64 64 1 Selective dynamics Direct 0.0715633665382283 0.1607816832691923 0.1771543942125874 T T T 0.1525463096972890 0.0564268606590924 0.4582154755394733 T T T 0.3381845311524808 0.160869754…
Mg	SZ	0	[ZnO:Mg] 1.00000000000000 11.0452584680099992 -6.3770752953440004 0.0000000000000000 0.0000799736086412 12.7540120723299992 0.0000000000000000 0.0000000000000000 0.0000000000000000 10.2375706522600005 Zn Mg O 63 1 64 Selective dynamics Direct 0.0833290359566086 0.1666645179783859 0.1904647109605923 T T T 0.1666374346492752 0.0833143694539727 0.4403670550322285 T T T 0.3331486377796418 0.166328960…
Mn	I	0	[ZnO:Mn] 1.00000000000000 11.0452584680099992 -6.3770752953440004 0.0000000000000000 0.0000799736086412 12.7540120723299992 0.0000000000000000 0.0000000000000000 0.0000000000000000 10.2375706522600005 Zn O Mn 64 64 1 Selective dynamics Direct 0.0834215454375111 0.1667107727188372 0.1905024777498937 T T T 0.1665302427107400 0.0840356945225340 0.4404069588447584 T T T 0.3327209428173552 0.165453421…
Mn	SZ	0	[ZnO:Mn] 1.00000000000000 11.0452584680099992 -6.3770752953440004 0.0000000000000000 0.0000799736086412 12.7540120723299992 0.0000000000000000 0.0000000000000000 0.0000000000000000 10.2375706522600005 Zn Mn O 63 1 64 Selective dynamics Direct 0.0833420337901808 0.1666710168951721 0.1903670105460294 T T T 0.1663576705350293 0.0831378348287387 0.4403053170155826 T T T 0.3328236350842523 0.165787677…
Mo	I	0	[ZnO:Mo] 1.00000000000000 11.0452584680099992 -6.3770752953440004 0.0000000000000000 0.0000799736086412 12.7540120723299992 0.0000000000000000 0.0000000000000000 0.0000000000000000 10.2375706522600005 Zn O Mo 64 64 1 Selective dynamics Direct 0.0833302029476325 0.1666651014738980 0.1903033677305182 T T T 0.1669272463058794 0.0844499783584045 0.4409983665491854 T T T 0.3318820600038351 0.163863138…
Mo	SZ	0	[ZnO:Mo] 1.00000000000000 11.0452584680099992 -6.3770752953440004 0.0000000000000000 0.0000799736086412 12.7540120723299992 0.0000000000000000 0.0000000000000000 0.0000000000000000 10.2375706522600005 Zn Mo O 63 1 64 Selective dynamics Direct 0.0827848120531681 0.1663924060266657 0.1906632987340518 T T T 0.1649785395773405 0.0824936224987662 0.4391854647744154 T T T 0.3321689303239240 0.164727034…
N	SO	0	[ZnO:N] 1.00000000000000 11.0452584680099992 -6.3770752953440004 0.0000000000000000 0.0000799736086412 12.7540120723299992 0.0000000000000000 0.0000000000000000 0.0000000000000000 10.2375706522600005 Zn O N 64 63 1 Selective dynamics Direct 0.0832128240882674 0.1666064120442154 0.1903673064725488 T T T 0.1657084589334506 0.0827935181571146 0.4400333002390672 T T T 0.3331683144108190 0.16642255486…
N	SZ	0	[ZnO:N] 1.00000000000000 11.0452584680099992 -6.3770752953440004 0.0000000000000000 0.0000799736086412 12.7540120723299992 0.0000000000000000 0.0000000000000000 0.0000000000000000 10.2375706522600005 Zn N O 63 1 64 Selective dynamics Direct 0.0833807816614392 0.1666903908308012 0.1901338111430856 T T T 0.1666771957783961 0.0833542307671857 0.4401891787466770 T T T 0.3322975425663631 0.16541758994…
N	split	0	[ZnO:N] 1.00000000000000 11.0452584680099992 -6.3770752953440004 0.0000000000000000 0.0000799736086412 12.7540120723299992 0.0000000000000000 0.0000000000000000 0.0000000000000000 10.2375706522600005 Zn O N 64 64 1 Selective dynamics Direct 0.0840029215980652 0.1670014607991143 0.1901516005158269 T T T 0.1624838418543403 0.0799714935075407 0.4408499273950646 T T T 0.3340273501845822 0.16525858906…
Na	I	0	[ZnO:Na] 1.00000000000000 11.0452584680099992 -6.3770752953440004 0.0000000000000000 0.0000799736086412 12.7540120723299992 0.0000000000000000 0.0000000000000000 0.0000000000000000 10.2375706522600005 Zn O Na 64 64 1 Selective dynamics Direct 0.0744399094317457 0.1622199547159580 0.1821432065697286 T T T 0.1545880401704756 0.0610952258691214 0.4527196783538818 T T T 0.3359886436399381 0.162276607…
Na	SZ	0	[ZnO:Na] 1.00000000000000 11.0452584680099992 -6.3770752953440004 0.0000000000000000 0.0000799736086412 12.7540120723299992 0.0000000000000000 0.0000000000000000 0.0000000000000000 10.2375706522600005 Zn Na O 63 1 64 Selective dynamics Direct 0.0833150040893471 0.1666575020447553 0.1902665862414204 T T T 0.1665501259601708 0.0833718073409344 0.4404120771032441 T T T 0.3326843319215219 0.165569434…
Nb	I	0	[ZnO:Nb] 1.00000000000000 11.0452584680099992 -6.3770752953440004 0.0000000000000000 0.0000799736086412 12.7540120723299992 0.0000000000000000 0.0000000000000000 0.0000000000000000 10.2375706522600005 Zn O Nb 64 64 1 Selective dynamics Direct 0.0825308775882598 0.1662654387942081 0.1901759657141111 T T T 0.1598499044532536 0.0778384914803898 0.4414954601828862 T T T 0.3257455048928863 0.152714787…
Nb	SZ	0	[ZnO:Nb] 1.00000000000000 11.0452584680099992 -6.3770752953440004 0.0000000000000000 0.0000799736086412 12.7540120723299992 0.0000000000000000 0.0000000000000000 0.0000000000000000 10.2375706522600005 Zn Nb O 63 1 64 Selective dynamics Direct 0.0828325560312938 0.1664162780157286 0.1909177760534176 T T T 0.1649094956800590 0.0823474066058213 0.4396249923765225 T T T 0.3318678062184014 0.164074366…
Ni	I	0	[ZnO:Ni] 1.00000000000000 11.0452584680099992 -6.3770752953440004 0.0000000000000000 0.0000799736086412 12.7540120723299992 0.0000000000000000 0.0000000000000000 0.0000000000000000 10.2375706522600005 Zn O Ni 64 64 1 Selective dynamics Direct 0.0736553945982747 0.1618276972992191 0.1793006042033944 T T T 0.1537017218010892 0.0580708586453273 0.4549336107801087 T T T 0.3375874309751600 0.161868153…
Ni	SO	0	[ZnO:Ni] 1.00000000000000 11.0452584680099992 -6.3770752953440004 0.0000000000000000 0.0000799736086412 12.7540120723299992 0.0000000000000000 0.0000000000000000 0.0000000000000000 10.2375706522600005 Zn O Ni 64 63 1 Selective dynamics Direct 0.0830636212683803 0.1665318106342683 0.1881081367709531 T T T 0.1647238145748550 0.0822503039167221 0.4392897916966200 T T T 0.3309265803153698 0.162360346…
Ni	SZ	0	[ZnO:Ni] 1.00000000000000 11.0452584680099992 -6.3770752953440004 0.0000000000000000 0.0000799736086412 12.7540120723299992 0.0000000000000000 0.0000000000000000 0.0000000000000000 10.2375706522600005 Zn Ni O 63 1 64 Selective dynamics Direct 0.0833323917334289 0.1666661958667962 0.1904533682128117 T T T 0.1666044598195948 0.0833090090543818 0.4402801331063503 T T T 0.3332591672686978 0.166544561…
Os	I	0	[ZnO:Os] 1.00000000000000 11.0452584680099992 -6.3770752953440004 0.0000000000000000 0.0000799736086412 12.7540120723299992 0.0000000000000000 0.0000000000000000 0.0000000000000000 10.2375706522600005 Zn O Os 64 64 1 Selective dynamics Direct 0.0733312196000731 0.1616656098001147 0.1685453420272806 T T T 0.1559464621716449 0.0614874773427774 0.4835339310020000 T T T 0.3384015729977240 0.161695346…
Os	SZ	0	[ZnO:Os] 1.00000000000000 11.0452584680099992 -6.3770752953440004 0.0000000000000000 0.0000799736086412 12.7540120723299992 0.0000000000000000 0.0000000000000000 0.0000000000000000 10.2375706522600005 Zn Os O 63 1 64 Selective dynamics Direct 0.0826560261537002 0.1663280130769319 0.1899489137784188 T T T 0.1645604476490237 0.0822945628968560 0.4387182913075922 T T T 0.3317391176945970 0.164194596…
P	I	0	[ZnO:P] 1.00000000000000 11.0452584680099992 -6.3770752953440004 0.0000000000000000 0.0000799736086412 12.7540120723299992 0.0000000000000000 0.0000000000000000 0.0000000000000000 10.2375706522600005 Zn O P 64 64 1 Selective dynamics Direct 0.0775682564560653 0.1637841282281179 0.1892379757373147 T T T 0.1469427417860379 0.0800238088367749 0.4335494182809372 T T T 0.3298975316890860 0.16550833194…
P	SO	0	[ZnO:P] 1.00000000000000 11.0452584680099992 -6.3770752953440004 0.0000000000000000 0.0000799736086412 12.7540120723299992 0.0000000000000000 0.0000000000000000 0.0000000000000000 10.2375706522600005 Zn O P 64 63 1 Selective dynamics Direct 0.0829675761498651 0.1664837880750143 0.1892021563465836 T T T 0.1620327982101412 0.0798451232141014 0.4397395257687781 T T T 0.3305029296224419 0.16171309347…
P	SZ	0	[ZnO:P] 1.00000000000000 11.0452584680099992 -6.3770752953440004 0.0000000000000000 0.0000799736086412 12.7540120723299992 0.0000000000000000 0.0000000000000000 0.0000000000000000 10.2375706522600005 Zn P O 63 1 64 Selective dynamics Direct 0.0826576375765423 0.1663288187883529 0.1902789630256248 T T T 0.1650742574925708 0.0825053122700855 0.4384581753710359 T T T 0.3306698744063273 0.16270638444…
Pb	I	0	[ZnO:Pb] 1.00000000000000 11.0452584680099992 -6.3770752953440004 0.0000000000000000 0.0000799736086412 12.7540120723299992 0.0000000000000000 0.0000000000000000 0.0000000000000000 10.2375706522600005 Zn O Pb 64 64 1 Selective dynamics Direct 0.0546122258685797 0.1523061129343680 0.1289923008158818 T T T 0.1623204251224078 0.0744074078261284 0.5433650959114948 T T T 0.3445210309019223 0.165177148…
Pb	SZ	0	[ZnO:Pb] 1.00000000000000 11.0452584680099992 -6.3770752953440004 0.0000000000000000 0.0000799736086412 12.7540120723299992 0.0000000000000000 0.0000000000000000 0.0000000000000000 10.2375706522600005 Zn Pb O 63 1 64 Selective dynamics Direct 0.0832005306822201 0.1666002653411917 0.1907197683105499 T T T 0.1656060655099865 0.0827987727986822 0.4407746795493155 T T T 0.3313064190822221 0.163003150…
Pd	I	0	[ZnO:Pd] 1.00000000000000 11.0452584680099992 -6.3770752953440004 0.0000000000000000 0.0000799736086412 12.7540120723299992 0.0000000000000000 0.0000000000000000 0.0000000000000000 10.2375706522600005 Zn O Pd 64 64 1 Selective dynamics Direct 0.0832656687192247 0.1666328343596976 0.1908788382528251 T T T 0.1701563378537833 0.0864874888250214 0.4370388329472956 T T T 0.3273155128746884 0.152734394…
Pd	SO	0	[ZnO:Pd] 1.00000000000000 11.0452584680099992 -6.3770752953440004 0.0000000000000000 0.0000799736086412 12.7540120723299992 0.0000000000000000 0.0000000000000000 0.0000000000000000 10.2375706522600005 Zn O Pd 64 63 1 Selective dynamics Direct 0.0829558511618471 0.1664779255810052 0.1879069407829407 T T T 0.1628623026684819 0.0806202541417145 0.4394304962501662 T T T 0.3301843954197259 0.160853388…
Pd	SZ	0	[ZnO:Pd] 1.00000000000000 11.0452584680099992 -6.3770752953440004 0.0000000000000000 0.0000799736086412 12.7540120723299992 0.0000000000000000 0.0000000000000000 0.0000000000000000 10.2375706522600005 Zn Pd O 63 1 64 Selective dynamics Direct 0.0830842093311962 0.1665421046656798 0.1902174394322724 T T T 0.1658703586950639 0.0829008075979765 0.4402157389053864 T T T 0.3325364504940012 0.165345350…
Pt	I	0	[ZnO:Pt] 1.00000000000000 11.0452584680099992 -6.3770752953440004 0.0000000000000000 0.0000799736086412 12.7540120723299992 0.0000000000000000 0.0000000000000000 0.0000000000000000 10.2375706522600005 Zn O Pt 64 64 1 Selective dynamics Direct 0.0767569049323104 0.1633784524662369 0.1639031068272628 T T T 0.1827457401405537 0.0839225921539444 0.5183807673808729 T T T 0.3321351637357371 0.156886617…
Pt	SO	0	[ZnO:Pt] 1.00000000000000 11.0452584680099992 -6.3770752953440004 0.0000000000000000 0.0000799736086412 12.7540120723299992 0.0000000000000000 0.0000000000000000 0.0000000000000000 10.2375706522600005 Zn O Pt 64 63 1 Selective dynamics Direct 0.0830954294084607 0.1665477147043120 0.1890054852229429 T T T 0.1608988625373331 0.0786325007136512 0.4397219647760259 T T T 0.3303481674138858 0.160902484…
Pt	SZ	0	[ZnO:Pt] 1.00000000000000 11.0452584680099992 -6.3770752953440004 0.0000000000000000 0.0000799736086412 12.7540120723299992 0.0000000000000000 0.0000000000000000 0.0000000000000000 10.2375706522600005 Zn Pt O 63 1 64 Selective dynamics Direct 0.0830810466513650 0.1665405233257642 0.1900551255584724 T T T 0.1656640502810176 0.0828201773607218 0.4401433937364665 T T T 0.3324149484928330 0.165187199…
Rb	I	0	[ZnO:Rb] 1.00000000000000 11.0452584680099992 -6.3770752953440004 0.0000000000000000 0.0000799736086412 12.7540120723299992 0.0000000000000000 0.0000000000000000 0.0000000000000000 10.2375706522600005 Zn O Rb 64 64 1 Selective dynamics Direct 0.0834691574630928 0.1667345787316281 0.1915658115767660 T T T 0.1667471033369844 0.0836322042144566 0.4408756121604666 T T T 0.3333207713235216 0.166070414…
Rb	SZ	0	[ZnO:Rb] 1.00000000000000 11.0452584680099992 -6.3770752953440004 0.0000000000000000 0.0000799736086412 12.7540120723299992 0.0000000000000000 0.0000000000000000 0.0000000000000000 10.2375706522600005 Zn Rb O 63 1 64 Selective dynamics Direct 0.0834465245442284 0.1667232622721960 0.1911356757584657 T T T 0.1663095244204632 0.0832884642842221 0.4413602955765953 T T T 0.3302488718986485 0.161317305…
Re	I	0	[ZnO:Re] 1.00000000000000 11.0452584680099992 -6.3770752953440004 0.0000000000000000 0.0000799736086412 12.7540120723299992 0.0000000000000000 0.0000000000000000 0.0000000000000000 10.2375706522600005 Zn O Re 64 64 1 Selective dynamics Direct 0.0716549603530875 0.1608274801766219 0.1693630933912491 T T T 0.1554278706980160 0.0611034773808814 0.4852066312282610 T T T 0.3390029145042033 0.160557609…
Re	SZ	0	[ZnO:Re] 1.00000000000000 11.0452584680099992 -6.3770752953440004 0.0000000000000000 0.0000799736086412 12.7540120723299992 0.0000000000000000 0.0000000000000000 0.0000000000000000 10.2375706522600005 Zn Re O 63 1 64 Selective dynamics Direct 0.0826165016660251 0.1663082508330943 0.1898826370662682 T T T 0.1646260343755228 0.0823487358303772 0.4387628307043994 T T T 0.3317893595331259 0.164244577…
Rh	I	0	[ZnO:Rh] 1.00000000000000 11.0452584680099992 -6.3770752953440004 0.0000000000000000 0.0000799736086412 12.7540120723299992 0.0000000000000000 0.0000000000000000 0.0000000000000000 10.2375706522600005 Zn O Rh 64 64 1 Selective dynamics Direct 0.0748870103102180 0.1624435051551942 0.1725941586917484 T T T 0.1604928183999881 0.0711145057237373 0.4840413264556219 T T T 0.3378623011958263 0.162768154…
Rh	SZ	0	[ZnO:Rh] 1.00000000000000 11.0452584680099992 -6.3770752953440004 0.0000000000000000 0.0000799736086412 12.7540120723299992 0.0000000000000000 0.0000000000000000 0.0000000000000000 10.2375706522600005 Zn Rh O 63 1 64 Selective dynamics Direct 0.0832076296765632 0.1666038148383633 0.1902920866058732 T T T 0.1659999438018637 0.0829686502540669 0.4401773759199041 T T T 0.3324931980995979 0.165366649…
Ru	I	0	[ZnO:Ru] 1.00000000000000 11.0452584680099992 -6.3770752953440004 0.0000000000000000 0.0000799736086412 12.7540120723299992 0.0000000000000000 0.0000000000000000 0.0000000000000000 10.2375706522600005 Zn O Ru 64 64 1 Selective dynamics Direct 0.0741520964792884 0.1620760482397224 0.1787959094775659 T T T 0.1509142396559437 0.0529228861642990 0.4579208329816405 T T T 0.3370864891341548 0.162211884…
Ru	SZ	0	[ZnO:Ru] 1.00000000000000 11.0452584680099992 -6.3770752953440004 0.0000000000000000 0.0000799736086412 12.7540120723299992 0.0000000000000000 0.0000000000000000 0.0000000000000000 10.2375706522600005 Zn Ru O 63 1 64 Selective dynamics Direct 0.0829697698657695 0.1664848849329664 0.1902844576642664 T T T 0.1654857278954625 0.0827836052872935 0.4392969381557105 T T T 0.3327761616283914 0.165765580…
S	I	0	[ZnO:S] 1.00000000000000 11.0452584680099992 -6.3770752953440004 0.0000000000000000 0.0000799736086412 12.7540120723299992 0.0000000000000000 0.0000000000000000 0.0000000000000000 10.2375706522600005 Zn O S 64 64 1 Selective dynamics Direct 0.0771894879962919 0.1635947439982313 0.1950220813297484 T T T 0.1638181105652419 0.0808431704792262 0.4450678950762322 T T T 0.3064366615967710 0.12860260389…
S	SO	0	[ZnO:S] 1.00000000000000 11.0452584680099992 -6.3770752953440004 0.0000000000000000 0.0000799736086412 12.7540120723299992 0.0000000000000000 0.0000000000000000 0.0000000000000000 10.2375706522600005 Zn O S 64 63 1 Selective dynamics Direct 0.0829916343514812 0.1664958171758223 0.1895637898415119 T T T 0.1625386097942678 0.0800903839251044 0.4398361907913766 T T T 0.3312145695441600 0.16300633355…
S	SZ	0	[ZnO:S] 1.00000000000000 11.0452584680099992 -6.3770752953440004 0.0000000000000000 0.0000799736086412 12.7540120723299992 0.0000000000000000 0.0000000000000000 0.0000000000000000 10.2375706522600005 Zn S O 63 1 64 Selective dynamics Direct 0.0834012541854841 0.1667006270928238 0.1901771289806530 T T T 0.1661496716561318 0.0829756685538009 0.4392515098148030 T T T 0.3313020101103853 0.16406797687…
S	split	0	[ZnO:S] 1.00000000000000 11.0452584680099992 -6.3770752953440004 0.0000000000000000 0.0000799736086412 12.7540120723299992 0.0000000000000000 0.0000000000000000 0.0000000000000000 10.2375706522600005 Zn O S 64 64 1 Selective dynamics Direct 0.0842917384532251 0.1671458692266943 0.1897567770015932 T T T 0.1636438061145863 0.0812816731949624 0.4409921859794403 T T T 0.3345180787120740 0.16501555299…
Sb	I	0	[ZnO:Sb] 1.00000000000000 11.0452584680099992 -6.3770752953440004 0.0000000000000000 0.0000799736086412 12.7540120723299992 0.0000000000000000 0.0000000000000000 0.0000000000000000 10.2375706522600005 Zn O Sb 64 64 1 Selective dynamics Direct 0.0832342850009778 0.1666171425005706 0.1894754554888136 T T T 0.1643586870668273 0.0831395519483714 0.4400566668907499 T T T 0.3310375253270964 0.165737141…
Sb	SO	0	[ZnO:Sb] 1.00000000000000 11.0452584680099992 -6.3770752953440004 0.0000000000000000 0.0000799736086412 12.7540120723299992 0.0000000000000000 0.0000000000000000 0.0000000000000000 10.2375706522600005 Zn O Sb 64 63 1 Selective dynamics Direct 0.0832024237953585 0.1666012118977609 0.1882493652835724 T T T 0.1595081117043329 0.0776676013154955 0.4396816307121090 T T T 0.3293322817355047 0.158817375…
Sb	SZ	0	[ZnO:Sb] 1.00000000000000 11.0452584680099992 -6.3770752953440004 0.0000000000000000 0.0000799736086412 12.7540120723299992 0.0000000000000000 0.0000000000000000 0.0000000000000000 10.2375706522600005 Zn Sb O 63 1 64 Selective dynamics Direct 0.0827844451535886 0.1663922225768760 0.1906503885323076 T T T 0.1650859849820256 0.0823770606059528 0.4399471599657661 T T T 0.3314716694909602 0.163538877…
Sc	I	0	[ZnO:Sc] 1.00000000000000 11.0452584680099992 -6.3770752953440004 0.0000000000000000 0.0000799736086412 12.7540120723299992 0.0000000000000000 0.0000000000000000 0.0000000000000000 10.2375706522600005 Zn O Sc 64 64 1 Selective dynamics Direct 0.0847429058208054 0.1673714529104844 0.1901954992445021 T T T 0.1690047429914861 0.0861014191735842 0.4402687306606892 T T T 0.3340439056665718 0.167223568…
Sc	SZ	0	[ZnO:Sc] 1.00000000000000 11.0452584680099992 -6.3770752953440004 0.0000000000000000 0.0000799736086412 12.7540120723299992 0.0000000000000000 0.0000000000000000 0.0000000000000000 10.2375706522600005 Zn Sc O 63 1 64 Selective dynamics Direct 0.0829639174183464 0.1664819587092549 0.1906789363296264 T T T 0.1657611910182845 0.0827844149227316 0.4399812109766657 T T T 0.3322300200148896 0.164877426…
Se	I	0	[ZnO:Se] 1.00000000000000 11.0452584680099992 -6.3770752953440004 0.0000000000000000 0.0000799736086412 12.7540120723299992 0.0000000000000000 0.0000000000000000 0.0000000000000000 10.2375706522600005 Zn O Se 64 64 1 Selective dynamics Direct 0.0774812091115148 0.1637406045558356 0.1945351203832002 T T T 0.1642754862795794 0.0812348300438805 0.4431849774565357 T T T 0.3076441039698883 0.128611220…
Se	SO	0	[ZnO:Se] 1.00000000000000 11.0452584680099992 -6.3770752953440004 0.0000000000000000 0.0000799736086412 12.7540120723299992 0.0000000000000000 0.0000000000000000 0.0000000000000000 10.2375706522600005 Zn O Se 64 63 1 Selective dynamics Direct 0.0830560099769557 0.1665280049885596 0.1893322709520889 T T T 0.1613187208810477 0.0790793097545121 0.4398134416915265 T T T 0.3306181308382936 0.161754224…
Se	SZ	0	[ZnO:Se] 1.00000000000000 11.0452584680099992 -6.3770752953440004 0.0000000000000000 0.0000799736086412 12.7540120723299992 0.0000000000000000 0.0000000000000000 0.0000000000000000 10.2375706522600005 Zn Se O 63 1 64 Selective dynamics Direct 0.0833682061860574 0.1666841030931104 0.1902454569822103 T T T 0.1658681862898220 0.0829014672086286 0.4390769023789150 T T T 0.3310468749548287 0.163664303…
Si	I	0	[ZnO:Si] 1.00000000000000 11.0452584680099992 -6.3770752953440004 0.0000000000000000 0.0000799736086412 12.7540120723299992 0.0000000000000000 0.0000000000000000 0.0000000000000000 10.2375706522600005 Zn O Si 64 64 1 Selective dynamics Direct 0.0834302537884367 0.1667151268943001 0.1906556750539926 T T T 0.1697741438772304 0.0863966284157145 0.4413879474179977 T T T 0.3320663698125310 0.165012459…
Si	SO	0	[ZnO:Si] 1.00000000000000 11.0452584680099992 -6.3770752953440004 0.0000000000000000 0.0000799736086412 12.7540120723299992 0.0000000000000000 0.0000000000000000 0.0000000000000000 10.2375706522600005 Zn O Si 64 63 1 Selective dynamics Direct 0.0829538529702213 0.1664769264851924 0.1893421495349663 T T T 0.1609003538615111 0.0787550705313441 0.4398800148355252 T T T 0.3303748289315006 0.160924912…
Si	SZ	0	[ZnO:Si] 1.00000000000000 11.0452584680099992 -6.3770752953440004 0.0000000000000000 0.0000799736086412 12.7540120723299992 0.0000000000000000 0.0000000000000000 0.0000000000000000 10.2375706522600005 Zn Si O 63 1 64 Selective dynamics Direct 0.0829595342620237 0.1664797671310936 0.1905119600656562 T T T 0.1653899974849224 0.0824519919636231 0.4395534482397210 T T T 0.3328747081894008 0.166075302…
Sn	I	0	[ZnO:Sn] 1.00000000000000 11.0452584680099992 -6.3770752953440004 0.0000000000000000 0.0000799736086412 12.7540120723299992 0.0000000000000000 0.0000000000000000 0.0000000000000000 10.2375706522600005 Zn O Sn 64 64 1 Selective dynamics Direct 0.0832620977690949 0.1666310488846292 0.1919941426026057 T T T 0.1660985277578448 0.0837846332185425 0.4424588954324072 T T T 0.3308862586835406 0.163444948…
Sn	SO	0	[ZnO:Sn] 1.00000000000000 11.0452584680099992 -6.3770752953440004 0.0000000000000000 0.0000799736086412 12.7540120723299992 0.0000000000000000 0.0000000000000000 0.0000000000000000 10.2375706522600005 Zn O Sn 64 63 1 Selective dynamics Direct 0.0829306374708577 0.1664653187355106 0.1886106944820896 T T T 0.1593800566279686 0.0775221478490233 0.4398681092203541 T T T 0.3295173511983888 0.158820306…
Sn	SZ	0	[ZnO:Sn] 1.00000000000000 11.0452584680099992 -6.3770752953440004 0.0000000000000000 0.0000799736086412 12.7540120723299992 0.0000000000000000 0.0000000000000000 0.0000000000000000 10.2375706522600005 Zn Sn O 63 1 64 Selective dynamics Direct 0.0828922436728261 0.1664461218364947 0.1904574348338182 T T T 0.1650798916858382 0.0823200867211436 0.4397751462614351 T T T 0.3317425004788148 0.164054316…
Sr	I	0	[ZnO:Sr] 1.00000000000000 11.0452584680099992 -6.3770752953440004 0.0000000000000000 0.0000799736086412 12.7540120723299992 0.0000000000000000 0.0000000000000000 0.0000000000000000 10.2375706522600005 Zn O Sr 64 64 1 Selective dynamics Direct 0.0594590201351400 0.1547295100676517 0.1310737597474029 T T T 0.1591778992197043 0.0694248996094174 0.5493280259988731 T T T 0.3434112991359137 0.165444314…
Sr	SZ	0	[ZnO:Sr] 1.00000000000000 11.0452584680099992 -6.3770752953440004 0.0000000000000000 0.0000799736086412 12.7540120723299992 0.0000000000000000 0.0000000000000000 0.0000000000000000 10.2375706522600005 Zn Sr O 63 1 64 Selective dynamics Direct 0.0831988349379300 0.1665994174690466 0.1908285631170272 T T T 0.1660725434142452 0.0831444907860428 0.4409450168783094 T T T 0.3313914157119415 0.163096440…
Ta	I	0	[ZnO:Ta] 1.00000000000000 11.0452584680099992 -6.3770752953440004 0.0000000000000000 0.0000799736086412 12.7540120723299992 0.0000000000000000 0.0000000000000000 0.0000000000000000 10.2375706522600005 Zn O Ta 64 64 1 Selective dynamics Direct 0.0704498757285550 0.1602249378643627 0.1577069176041095 T T T 0.1558666383101138 0.0620228675845178 0.5076327355402972 T T T 0.3395730086051503 0.160258411…
Ta	SZ	0	[ZnO:Ta] 1.00000000000000 11.0452584680099992 -6.3770752953440004 0.0000000000000000 0.0000799736086412 12.7540120723299992 0.0000000000000000 0.0000000000000000 0.0000000000000000 10.2375706522600005 Zn Ta O 63 1 64 Selective dynamics Direct 0.0827127141493272 0.1663563570747453 0.1907359471717718 T T T 0.1649197524638198 0.0824555246804600 0.4393249258789557 T T T 0.3320183973041877 0.164383546…
Tc	I	0	[ZnO:Tc] 1.00000000000000 11.0452584680099992 -6.3770752953440004 0.0000000000000000 0.0000799736086412 12.7540120723299992 0.0000000000000000 0.0000000000000000 0.0000000000000000 10.2375706522600005 Zn O Tc 64 64 1 Selective dynamics Direct 0.0724135302059493 0.1612067651030528 0.1720374781766054 T T T 0.1543568529424874 0.0592509096119158 0.4768411109469052 T T T 0.3384399970907195 0.161194816…
Tc	SZ	0	[ZnO:Tc] 1.00000000000000 11.0452584680099992 -6.3770752953440004 0.0000000000000000 0.0000799736086412 12.7540120723299992 0.0000000000000000 0.0000000000000000 0.0000000000000000 10.2375706522600005 Zn Tc O 63 1 64 Selective dynamics Direct 0.0828552089710296 0.1664276044855966 0.1905346272154481 T T T 0.1651933105076799 0.0826598103484921 0.4391102780338698 T T T 0.3324677315684874 0.165259729…
Te	I	0	[ZnO:Te] 1.00000000000000 11.0452584680099992 -6.3770752953440004 0.0000000000000000 0.0000799736086412 12.7540120723299992 0.0000000000000000 0.0000000000000000 0.0000000000000000 10.2375706522600005 Zn O Te 64 64 1 Selective dynamics Direct 0.0812988938563428 0.1656494469282531 0.1883142149057379 T T T 0.1612172383018622 0.0814330502009244 0.4386077582506082 T T T 0.3298230104558097 0.164958927…
Te	SO	0	[ZnO:Te] 1.00000000000000 11.0452584680099992 -6.3770752953440004 0.0000000000000000 0.0000799736086412 12.7540120723299992 0.0000000000000000 0.0000000000000000 0.0000000000000000 10.2375706522600005 Zn O Te 64 63 1 Selective dynamics Direct 0.0830350782456151 0.1665175391228892 0.1882968290797365 T T T 0.1593530093279966 0.0775273855899973 0.4394648834781140 T T T 0.3297575409889434 0.159776545…
Te	SZ	0	[ZnO:Te] 1.00000000000000 11.0452584680099992 -6.3770752953440004 0.0000000000000000 0.0000799736086412 12.7540120723299992 0.0000000000000000 0.0000000000000000 0.0000000000000000 10.2375706522600005 Zn Te O 63 1 64 Selective dynamics Direct 0.0826088474976845 0.1663044237489240 0.1909605397757336 T T T 0.1642127060879685 0.0818743771163555 0.4393676969903923 T T T 0.3316801165954009 0.163754351…
Ti	I	0	[ZnO:Ti] 1.00000000000000 11.0452584680099992 -6.3770752953440004 0.0000000000000000 0.0000799736086412 12.7540120723299992 0.0000000000000000 0.0000000000000000 0.0000000000000000 10.2375706522600005 Zn O Ti 64 64 1 Selective dynamics Direct 0.0827898925586077 0.1663949462793856 0.1893691132908409 T T T 0.1651116727530240 0.0831556431070775 0.4392886343704812 T T T 0.3318986298855648 0.165133241…
Ti	SZ	0	[ZnO:Ti] 1.00000000000000 11.0452584680099992 -6.3770752953440004 0.0000000000000000 0.0000799736086412 12.7540120723299992 0.0000000000000000 0.0000000000000000 0.0000000000000000 10.2375706522600005 Zn Ti O 63 1 64 Selective dynamics Direct 0.0829208707605078 0.1664604353803356 0.1905403695751005 T T T 0.1649955122165366 0.0822163702024371 0.4395037372273029 T T T 0.3322175599971626 0.164835502…
Tl	I	0	[ZnO:Tl] 1.00000000000000 11.0452584680099992 -6.3770752953440004 0.0000000000000000 0.0000799736086412 12.7540120723299992 0.0000000000000000 0.0000000000000000 0.0000000000000000 10.2375706522600005 Zn O Tl 64 64 1 Selective dynamics Direct 0.0583658451443476 0.1541829225722555 0.1337775490106255 T T T 0.1630097054403642 0.0781176281097857 0.5421777643077161 T T T 0.3417056130555554 0.167231450…
Tl	SZ	0	[ZnO:Tl] 1.00000000000000 11.0452584680099992 -6.3770752953440004 0.0000000000000000 0.0000799736086412 12.7540120723299992 0.0000000000000000 0.0000000000000000 0.0000000000000000 10.2375706522600005 Zn Tl O 63 1 64 Selective dynamics Direct 0.0828893712874708 0.1664446856438171 0.1904322858947536 T T T 0.1654147840298675 0.0826348343080875 0.4402419165316026 T T T 0.3314290252314274 0.163502563…
V	I	0	[ZnO:V] 1.00000000000000 11.0452584680099992 -6.3770752953440004 0.0000000000000000 0.0000799736086412 12.7540120723299992 0.0000000000000000 0.0000000000000000 0.0000000000000000 10.2375706522600005 Zn O V 64 64 1 Selective dynamics Direct 0.0725077908951989 0.1612538954476883 0.1777225348616761 T T T 0.1511551859099835 0.0535187483366013 0.4595595099632450 T T T 0.3377647787361905 0.16137184444…
V	SZ	0	[ZnO:V] 1.00000000000000 11.0452584680099992 -6.3770752953440004 0.0000000000000000 0.0000799736086412 12.7540120723299992 0.0000000000000000 0.0000000000000000 0.0000000000000000 10.2375706522600005 Zn V O 63 1 64 Selective dynamics Direct 0.0830213535438556 0.1665106767720095 0.1906153042108682 T T T 0.1658464251434373 0.0828244876950079 0.4399262764594246 T T T 0.3325256614841495 0.16538915851…
W	I	0	[ZnO:W] 1.00000000000000 11.0452584680099992 -6.3770752953440004 0.0000000000000000 0.0000799736086412 12.7540120723299992 0.0000000000000000 0.0000000000000000 0.0000000000000000 10.2375706522600005 Zn O W 64 64 1 Selective dynamics Direct 0.0843005431324474 0.1671502715663054 0.1906818258033269 T T T 0.1681857135470348 0.0853891848244156 0.4408752468549673 T T T 0.3333785552482533 0.16673965713…
W	SZ	0	[ZnO:W] 1.00000000000000 11.0452584680099992 -6.3770752953440004 0.0000000000000000 0.0000799736086412 12.7540120723299992 0.0000000000000000 0.0000000000000000 0.0000000000000000 10.2375706522600005 Zn W O 63 1 64 Selective dynamics Direct 0.0826047434193064 0.1663023717097349 0.1899460070944534 T T T 0.1646902360808465 0.0823929182408436 0.4389036284948383 T T T 0.3317168945430457 0.16412156119…
Y	I	0	[ZnO:Y] 1.00000000000000 11.0452584680099992 -6.3770752953440004 0.0000000000000000 0.0000799736086412 12.7540120723299992 0.0000000000000000 0.0000000000000000 0.0000000000000000 10.2375706522600005 Zn O Y 64 64 1 Selective dynamics Direct 0.0619478080113099 0.1559739040057366 0.1403150187347824 T T T 0.1567368322678345 0.0630230830134160 0.5402564286802485 T T T 0.3419993742677095 0.16158946258…
Y	SZ	0	[ZnO:Y] 1.00000000000000 11.0452584680099992 -6.3770752953440004 0.0000000000000000 0.0000799736086412 12.7540120723299992 0.0000000000000000 0.0000000000000000 0.0000000000000000 10.2375706522600005 Zn Y O 63 1 64 Selective dynamics Direct 0.0830499562413730 0.1665249781207682 0.1910229044721621 T T T 0.1656763261935061 0.0828431041843430 0.4403951290330164 T T T 0.3317660868031414 0.16368902088…
Zr	I	0	[ZnO:Zr] 1.00000000000000 11.0452584680099992 -6.3770752953440004 0.0000000000000000 0.0000799736086412 12.7540120723299992 0.0000000000000000 0.0000000000000000 0.0000000000000000 10.2375706522600005 Zn O Zr 64 64 1 Selective dynamics Direct 0.0845712061545227 0.1672856030773431 0.1900160651728487 T T T 0.1689145127125223 0.0860100646433051 0.4403262640343679 T T T 0.3338724089238524 0.167454149…
Zr	SZ	0	[ZnO:Zr] 1.00000000000000 11.0452584680099992 -6.3770752953440004 0.0000000000000000 0.0000799736086412 12.7540120723299992 0.0000000000000000 0.0000000000000000 0.0000000000000000 10.2375706522600005 Zn Zr O 63 1 64 Selective dynamics Direct 0.0828595049138832 0.1664297524570233 0.1910088413419425 T T T 0.1649557194754018 0.0822994246180292 0.4398253728253206 T T T 0.3316737721772006 0.163744127…
